# Supplementary material for: A Systematic Review of Psychobiotic Interventions in Children and Adolescents to Enhance Cognitive Functioning and Emotional Behavior
Source: Nutrients. 2022 Jan 30;14(3):614. doi: 10.3390/nu14030614 (PMC8840038; doi:10.3390/nu14030614)
Supplement: Supplementary file 1 [file nutrients-14-00614-s001.zip]

Archive with 1 entries (1 files):
- Supplemental material_Basso et al.pdf
